# Supplementary material for: Shallow magma pre-charge during repeated Plinian eruptions at Sakurajima volcano
Source: Sci Rep. 2019 Feb 13;9:1979. doi: 10.1038/s41598-019-38494-x (PMC6374428; doi:10.1038/s41598-019-38494-x)
Supplement: Supplementary file 2 — Supplementary Table 2 and 3 [file 41598_2019_38494_MOESM2_ESM.xlsx]

## Sheet: Supplementary Table 2
Supplementary Table 2. Major element compositions of melt inclusions and host phenocrysts.
		Melt inclusion															Host phenocryst
													H2O (reflectance FT-IR, wt%)	H2O (transmission FT-IR, wt%)			Mineral phases														Temperature (°C)d	Pressure (MPa)d	Depth (km)e
Sample ID		SiO2a	TiO2	Al2O3	FeOb	MnO	MgO	CaO	Na2O	K2O	Cl	Totalc			CO2 (ppm)			SiO2	TiO2	Al2O3	Cr2O3	FeOb	MnO	MgO	CaO	Na2O	K2O	Total	An/Mg#
1471 eruption
	Bm-4	70.736	0.648925	14.4317	3.45283	0.100404	0.746158	2.68448	3.92737	3.16853	0.103574	94.618	2.28952	-	-		opx	52.952	0.234	1.094	0.042	19.688	0.602	23.758	1.584	0	-	99.954	68.2685		972.462	45.8295	2.03187
	Bm-5	71.1769	0.565341	14.2922	3.00512	0.171158	0.645215	2.46364	4.419	3.15035	0.110994	96.402	2.12179	-	-		opx	53.568	0.197	1.226	0.031	18.315	0.543	24.523	1.661	0.023	-	100.087	70.4771		972.988	39.7661	1.76305
	Bm-7	68.4474	0.67087	15.317	3.43108	0.128575	1.03586	3.98582	4.16001	2.72495	0.0985048	96.442	-	-	-		opx	53.627	0.241	1.396	0.061	17.217	0.483	24.531	2.469	0.034	-	100.059	71.7535		-	-	-
	Bm-8	68.8895	0.54609	15.691	3.38056	0.173709	0.91223	3.43361	4.26782	2.60251	0.102977	96.138	2.35638	-	-		opx	53.7	0.185	1.255	0.027	17.747	0.508	24.845	1.528	0	-	99.795	71.3955		979.337	49.2904	2.18531
	Bm-9	68.8776	0.619837	15.7488	3.32618	0.0839578	0.837505	3.50135	3.93254	2.95925	0.11298	96.477	2.55994	-	-		opx	53.92	0.208	1.372	0.026	17.679	0.482	25.326	1.584	0.024	-	100.621	71.8631		978.019	57.016	2.52783
	Bm-23	70.0548	0.660943	14.3812	3.95845	0.122511	0.97803	2.4667	4.4732	2.79614	0.108098	97.134	2.26268	-	-		opx	52.896	0.161	0.745	0.008	22.221	0.935	22.291	1.231	0.033	-	100.521	64.1384		961.984	43.9733	1.94958
	Bm-47	70.8612	0.778672	13.6944	3.88295	0.163438	0.718294	2.73056	4.30456	2.76491	0.100978	96.061	2.30065	-	-		opx	52.716	0.299	0.799	0	22.314	0.947	21.582	1.571	0.044	-	100.272	63.2946		963.146	45.2086	2.00435
	Bm-56	70.8957	0.703752	14.1651	3.66365	0.136611	0.866235	2.69599	3.96274	2.80259	0.107633	96.625	2.22152	-	-		opx	53.596	0.276	0.922	0.004	21.248	0.869	22.368	1.482	0.006	-	100.771	65.2398		967.609	43.1798	1.9144
	Bm-69	71.4157	0.622724	13.9472	3.52843	0.0951672	0.652723	2.54365	4.18115	2.9057	0.10758	96.672	2.39783	-	-		opx	52.812	0.198	0.718	0.003	22.122	0.99	21.78	1.351	0.039	-	100.013	63.7065		953.234	48.0732	2.13135
	Bm-30	71.4237	0.605137	13.7833	3.4075	0.122468	0.755393	2.825	4.19274	2.75708	0.127614	97.168	-	-	-		cpx	51.263	0.402	1.312	0	11.613	0.509	13.825	19.776	0.25	-	98.95	67.9741		-	-	-
	Bm-31	71.5464	0.610526	13.92	3.46655	0.0889919	0.61363	2.5073	4.15675	2.97709	0.112792	96.638	1.75713	-	-		cpx	52.245	0.179	1.282	0.03	8.973	0.483	14.265	21.841	0.333	-	99.631	73.9201		906.913	25.3575	1.12424
1779 eruption
	An-9	70.6568	0.701202	14.1272	3.77066	0.1094	0.817896	2.98193	4.12178	2.61206	0.101065	95.978	2.8495	-	-		opx	52.757	0.244	0.818	0	21.306	0.951	22.99	1.548	0.024	-	100.638	65.7979		959.31	65.9654	2.92461
	An-10	70.8188	0.661344	13.6463	3.96287	0.106936	0.677956	2.86652	4.4851	2.6651	0.109013	96.319	-	-	-		opx	53.282	0.16	0.635	0	21.536	0.998	22.778	1.089	0.022	-	100.5	65.3463		-	-	-
	An-35	70.4768	0.651737	13.823	4.09414	0.16627	0.87343	2.62542	4.5406	2.63979	0.108794	97.432	2.0786	-	-		opx	52.669	0.199	0.725	0.022	22.546	0.902	21.928	1.472	0.008	-	100.471	63.4237		966.055	37.9058	1.68057
	An-47	69.6231	0.71336	13.9748	3.97947	0.176266	0.890663	2.89388	4.94375	2.70413	0.100575	96.445	2.20983	-	-		opx	53.393	0.28	0.725	0.011	20.614	0.789	23.721	1.648	0	-	101.181	67.2303		977.158	42.7029	1.89326
	An-53	63.269	0.810515	17.6277	4.93417	0.163376	1.41946	4.88113	4.70502	2.10798	0.0816881	94.261	2.70598	-	-		opx	52.917	0.247	2.148	0.038	19.05	0.497	24.284	1.336	0.013	-	100.53	69.4444		993.479	65.0727	2.88503
	An-63	71.3355	0.802131	13.2638	3.98152	0.131088	0.614863	2.91618	4.20937	2.64776	0.0977954	96.119	2.52843	-	-		opx	53.054	0.227	0.686	0	21.405	0.908	22.312	1.644	0.032	-	100.268	65.0157		971.672	53.8889	2.38919
	An-73	69.9433	0.792609	14.3107	3.94846	0.0312461	0.720743	3.10794	4.3682	2.66321	0.113527	96.012	2.01026	-	-		opx	53.05	0.266	0.785	0	20.286	0.775	22.917	1.546	0.027	-	99.652	66.8227		979.023	36.6863	1.62651
	An-102	71.4917	0.570125	13.5379	3.67575	0.114025	0.720431	2.17373	4.82948	2.78325	0.103659	96.47	2.48102	-	-		opx	52.943	0.204	0.757	0.006	22.224	0.939	22.254	1.234	0.012	-	100.573	64.097		954.548	50.479	2.23801
	An-105	71.9799	0.527945	13.1986	3.61258	0.192726	0.665313	1.86165	4.87042	2.96264	0.128142	97.548	2.15439	-	-		opx	52.94	0.211	0.719	0	22.656	1.199	21.798	1.208	0.014	-	100.745	63.1725		956.594	39.2837	1.74166
	An-113	70.1906	0.609806	13.9819	3.97439	0.127846	0.805633	2.92017	4.76785	2.51735	0.104509	98.556	-	-	-		opx	52.923	0.275	0.798	0	22.868	0.811	21.949	1.405	0.035	-	101.064	63.1164		-	-	-
	An-114	70.6124	0.673219	14.0195	3.93989	0.0310717	0.889685	2.68563	4.39146	2.63073	0.126358	96.551	2.48837	-	-		opx	52.958	0.318	0.725	0	23.803	0.977	21.197	1.538	0.028	-	101.544	61.3554		947.627	50.922	2.25765
	An-119	68.5319	0.634555	14.817	4.42838	0.153706	0.893154	3.43345	4.59247	2.41567	0.0997009	96.288	2.61165	-	-		opx	53.388	0.239	0.885	0.018	19.884	1.026	23.333	1.56	0.034	-	100.367	67.6598		987.104	58.8416	2.60877
	An-14	69.5595	0.757898	14.5662	3.92446	0.0924013	0.816038	2.99837	4.43215	2.73051	0.12251	96.319	3.52997	-	-		cpx	51.865	0.458	1.448	0.003	11.229	0.55	14.071	19.729	0.283	-	99.636	69.0796		927.829	91.8857	4.0738
	An-19	70.1122	0.778376	14.0202	3.87417	0.101074	0.8013	3.07912	4.59523	2.53415	0.1042	95.969	2.70515	-	-		cpx	51.771	0.534	1.836	0	11.036	0.452	14.492	19.809	0.24	-	100.17	70.0706		937.42	58.0319	2.57287
	An-43	70.0355	0.640112	14.0835	3.89375	0	0.721296	2.855	5.08863	2.57606	0.106165	96.077	2.44884	-	-		cpx	51.938	0.343	1.433	0	10.787	0.491	14.463	20.534	0.252	-	100.241	70.5054		913.574	46.6093	2.06644
	An-56	69.5859	0.745469	13.7807	4.23973	0.164843	0.889314	3.28112	4.63556	2.57974	0.097646	95.242	2.58996	-	-		cpx	51.715	0.398	1.756	0	10.959	0.512	14.146	20.233	0.252	-	99.971	69.7094		942.67	53.9503	2.39191
	An-57	69.8759	0.656823	14.0554	4.18007	0.129485	0.808237	3.24235	4.509	2.42367	0.119043	95.764	2.34004	-	-		cpx	51.885	0.492	1.401	0	11.028	0.495	14.462	19.945	0.262	-	99.97	70.0424		927.508	44.3329	1.96552
	An-66	69.5616	0.794482	14.0892	4.07813	0.109909	0.792388	3.09942	4.56173	2.78749	0.12561	95.534	1.95965	-	-		cpx	51.719	0.462	1.425	0.017	10.611	0.566	14.49	19.738	0.267	-	99.295	70.8848		939.667	32.7173	1.45054
	An-68	69.0222	0.823207	14.5716	3.98883	0.164435	0.842856	2.98257	4.67863	2.81814	0.107555	96.695	1.91758	-	-		cpx	51.844	0.557	1.609	0.013	10.662	0.479	14.67	19.534	0.293	-	99.661	71.0404		946.089	31.8629	1.41266
	An-109	70.4446	0.729814	13.7348	4.03678	0.194893	0.820004	2.94621	4.37784	2.61966	0.0953734	96.463	2.05478	-	-		cpx	51.991	0.457	1.361	0	11.273	0.514	14.371	19.74	0.236	-	99.943	69.4455		934.001	35.3495	1.56724
1914 eruption
	Ts2f-12	70.343	0.706045	14.0006	4.17142	0.160037	0.946623	2.63485	4.37852	2.55118	0.107737	95.603	2.88193	-	-		plag	52.03	-	31.22	-	0.77	-	-	13.82	3.72	-	101.56	67.2455		946.572	65.8543	2.91968
	Ts2f-14	69.5536	0.763414	14.2956	4.14647	0.155376	0.959188	3.15206	4.24591	2.62793	0.100476	96.54	2.6874	-	-		plag	51.59	-	30.75	-	0.75	-	-	13.44	3.68	-	100.21	66.8684		964.6	59.9549	2.65813
	Ts2f-18	69.6741	0.652407	13.8539	4.24222	0.112411	0.970731	3.21476	4.45339	2.72204	0.104007	95.186	2.58008	-	-		plag	53.96	-	29.53	-	0.63	-	-	12.13	4.67	-	100.92	58.9389		953.386	54.5088	2.41667
	Ts2f-26	69.9927	0.815043	13.984	3.99739	0.1893	0.808733	3.02881	4.40018	2.66072	0.123045	95.087	2.19649	-	-		plag	53.54	-	28.49	-	0.54	-	-	11.42	4.72	-	98.71	57.2112		979.456	42.773	1.89636
	Ts2f-31	70.3578	0.665588	13.6415	4.05906	0.140285	0.876528	2.93883	4.46456	2.74734	0.108542	97.658	2.03369	-	-		plag	52.7	-	28.21	-	0.6	-	-	11.38	4.57	-	97.46	57.9144		976.806	37.0223	1.6414
	Ts4f-13	70.4634	0.800452	14.2961	4.19955	0.0832306	0.804562	3.19564	3.66626	2.37772	0.113029	97.32	2.42367	-	-		plag	52.24	-	30.77	-	0.57	-	-	13.2	3.85	-	100.63	65.4541		989.039	52.425	2.32429
	Ts4f-14	69.8843	0.774168	14.3308	4.22563	0.124072	0.929002	3.24741	3.88212	2.49887	0.103564	97.524	2.01606	-	-		plag	51.42	-	31.22	-	0.7	-	-	13.9	3.52	-	100.76	68.5754		1009.16	38.9421	1.72652
	Ts4f-19	69.3861	0.760239	14.3025	4.16524	0.127571	0.988415	3.37181	4.23266	2.56697	0.0985303	96.417	2.07412	-	-		plag	54.15	-	29.82	-	0.68	-	-	12.24	4.48	-	101.37	60.1568		996.657	39.9246	1.77008
	Ts4f-41	70.0439	0.72917	14.1353	3.93316	0.0746803	0.946987	3.09093	4.39369	2.55572	0.096462	96.411	2.30219	-	-		plag	52.52	-	28.2	-	0.75	-	-	11.8	4.45	-	97.72	59.4382		978.774	46.5139	2.06222
	Ts4f-42	69.2344	0.763845	14.3377	4.10514	0.10122	0.977763	3.39347	4.30758	2.68076	0.0980893	95.831	1.44103	-	-		plag	52.14	-	28.39	-	0.55	-	-	11.87	4.36	-	97.31	60.0718		1030.82	22.1229	0.980829
	Ts4f-43	69.6693	0.770855	14.1615	4.17052	0.127956	0.978913	3.35494	4.04777	2.60073	0.117553	96.127	2.23585	-	-		plag	51.88	-	28.47	-	0.58	-	-	11.75	4.28	-	96.96	60.2721		984.82	44.8156	1.98692
	Ts4f-44	68.9244	0.763471	14.4669	4.01772	0.119161	0.923758	3.31224	4.75377	2.60466	0.113888	94.83	1.98672	-	-		plag	50.81	-	29.32	-	0.64	-	-	12.97	3.71	-	97.45	65.8928		1006.82	37.3371	1.65536
	Ts4f-46	69.5672	0.744134	14.1292	4.09896	0.0746207	0.988724	3.19211	4.39537	2.69774	0.111931	96.488	-	-	-		plag	49.57	-	29.74	-	0.7	-	-	13.61	3.33	-	96.95	69.312		-	-	-
	Ts5f-4	68.5491	0.726925	14.3422	4.67309	0.205616	1.15062	3.51624	3.95967	2.74259	0.133962	96.296	2.10374	-	-		plag	50.77	-	31.02	-	0.94	-	-	13.72	3.36	-	99.81	69.2925		995.531	40.9781	1.81678
	Ts5f-10	68.9456	0.811668	13.9947	4.10139	0.0787517	1.09097	3.43883	4.7125	2.71641	0.109202	95.236	1.74326	-	-		plag	54.32	-	29.31	-	0.68	-	-	11.8	4.72	-	100.83	58.0105		1000.77	29.2688	1.29765
	Ts5f-12	68.9611	0.747786	13.8857	4.36469	0.0865638	0.952202	3.22163	4.95395	2.71268	0.11368	95.883	1.62754	-	-		plag	53	-	29.26	-	0.7	-	-	12.14	4.32	-	99.42	60.8299		1005.31	26.0066	1.15301
	Ts5f-16	67.799	0.669076	14.3772	4.79522	0.121171	1.54256	3.9565	4.17988	2.42026	0.139084	94.907	2.3027	-	-		plag	50.53	-	31.62	-	0.66	-	-	14.47	3.16	-	100.44	71.6755		991.328	47.6994	2.11478
	Ts5f-25	68.7126	0.810877	13.961	4.25506	0.134122	1.12008	3.65714	4.71681	2.5299	0.102383	97.672	1.47421	-	-		plag	51.43	-	28.93	-	0.63	-	-	12.4	4.05	-	97.44	62.8525		1024.92	22.6573	1.00452
	Ts5f-28	68.8052	0.705695	14.073	4.41622	0.120684	1.09434	3.41188	4.64838	2.62027	0.10432	97.776	1.36175	-	-		plag	51.12	-	28.51	-	0.68	-	-	12.45	4.01	-	96.77	63.1776		1029.14	19.8333	0.879319
	Ts5f-37	69.6829	0.739139	13.8223	4.32057	0.113239	0.913115	3.36422	4.41425	2.5211	0.109121	97.14	2.34854	-	-		plag	52.22	-	28.73	-	0.73	-	-	11.96	4.3	-	97.94	60.5842		973.241	47.6503	2.1126
	Ts5f-38	69.1635	0.761434	13.9186	4.16361	0.138443	0.950502	3.40631	4.69672	2.69447	0.106415	96.791	1.89856	-	-		plag	52	-	28.42	-	0.71	-	-	11.81	4.33	-	97.27	60.1159		994.282	33.6737	1.49294
	Ts5f-42	69.1472	0.839105	14.177	4.24506	0.146559	1.04346	3.38945	4.37305	2.53073	0.108371	96.889	1.79553	-	-		plag	51.72	-	28.65	-	0.64	-	-	12.09	4.21	-	97.31	61.3449		1010.32	31.5517	1.39886
	Ts5f-44	69.3064	0.831389	14.26	4.25252	0.106878	1.01534	3.26184	4.44058	2.41812	0.106878	97.307	2.39733	-	-		plag	51.66	-	28.78	-	0.72	-	-	12.42	4.07	-	97.65	62.7751		981.321	50.1935	2.22536
	Ts5f-50	69.2925	0.827204	14.1809	4.39562	0.0638688	1.0219	3.08528	4.68509	2.33533	0.112285	97.074	3.48513	-	-		plag	50.94	-	28.4	-	0.61	-	-	12.16	4.05	-	96.16	62.3951		922.466	88.9324	3.94286
	Ts5f-51	69.1638	0.862025	14.4343	4.35598	0.0652123	1.07193	3.39002	4.11958	2.4475	0.0896669	98.141	2.41043	-	-		plag	51.55	-	28.25	-	0.68	-	-	11.97	4.19	-	96.64	61.2212		983.47	51.1646	2.26841
	Ts5f-52	69.1338	0.733144	14.1398	4.1991	0.190494	1.06471	3.35578	4.63672	2.43523	0.111207	97.116	2.79572	-	-		plag	50.75	-	28.63	-	0.65	-	-	12.39	3.89	-	96.31	63.77		957.086	63.1945	2.80176
	Ts1-4	66.5911	0.750681	15.7011	4.89755	0.163597	1.26011	4.1158	4.30839	2.12158	0.0900817	96.579	2.27144	-	-		opx	53.573	0.19	0.987	0.017	19.233	0.735	24.492	1.534	0.059	-	100.82	69.4225		1002.32	47.9588	2.12627
	Ts1-8	69.3276	0.675439	14.3086	4.24797	0.231315	0.882081	3.13252	4.50601	2.68839	-	97.27	2.32095	-	-		opx	53.313	0.183	0.982	0.011	21.814	0.874	22.559	1.448	0.019	-	101.203	64.8354		975.005	46.8543	2.07731
	Ts1-9	70.3779	0.685169	14.3997	3.88907	0.141513	0.714693	3.16318	4.09574	2.53299	-	98.224	-	-	-		opx	53.346	0.169	0.898	0	21.482	0.831	23.006	1.429	0	-	101.161	65.6282		-	-	-
	Ts1-28	69.2774	0.953558	14.3948	3.7249	0.130881	0.964984	3.12244	4.60263	2.82847	-	96.271	-	-	-		opx	53.466	0.201	0.958	0	18.478	0.602	25.139	1.532	0.037	-	100.413	70.8078		-	-	-
	Ts1-43	66.4595	0.879927	15.5572	4.86149	0.184535	1.21251	4.31623	4.37149	2.15707	-	95.917	2.49582	2.06	n.d.		opx	53.533	0.188	1.127	0	19.131	0.779	24.705	1.554	0.026	-	101.043	69.7184		1000.24	56.1472	2.48931
	Ts1-55	70.1679	0.709975	14.0889	3.93529	0.160252	0.717075	2.9677	4.48197	2.65734	0.113596	98.595	1.56895	-	-		opx	53.346	0.19	0.909	0	20.878	0.794	22.922	1.586	0.042	-	100.667	66.1868		982.746	23.6264	1.04749
	Ts1-69	70.1168	0.744473	14.2865	4.03833	0.0609208	0.881803	3.14	4.00012	2.73111	-	96.847	2.64411	2.28	n.d.		opx	53.628	0.175	0.646	0.003	20.547	0.799	23.239	1.366	0.038	-	100.441	66.8486		974.606	59.2268	2.62585
	Ts1-102	67.8666	0.765401	15.2357	4.36206	0.146676	1.08251	3.73921	4.48498	2.31686	-	96.812	2.39782	-	-		opx	53.556	0.172	1.1	0	19.146	0.647	24.786	1.449	0.001	-	100.857	69.7709		991.103	51.3895	2.27838
	Ts2-4	68.3564	0.672291	14.2507	4.90395	0.12344	1.00691	3.36452	4.66421	2.56368	0.0938555	98.023	1.66305	-	-		opx	53.521	0.259	0.765	0	20.381	0.889	22.971	1.601	0.002	-	100.389	66.7713		1005.6	27.2454	1.20794
	Ts2-9	65.8106	0.884245	15.8236	5.14697	0.184565	1.049	4.14594	4.59849	2.26066	0.0959323	95.901	2.39423	-	-		opx	53.931	0.223	0.974	0	19.126	0.69	24.578	1.551	0.016	-	101.089	69.615		1008.81	52.7321	2.3379
	Ts2-21	67.7277	0.932742	14.9003	4.1354	0.0931718	0.944005	2.96307	4.46099	3.64804	0.194535	97.669	1.89497	-	-		opx	53.988	0.257	0.803	0.032	18.323	0.64	25.561	1.453	0.013	-	101.07	71.3233		1006.3	34.2827	1.51994
	Ts2-43	68.7558	0.80894	14.1631	4.6814	0.154816	1.01605	3.32701	4.43738	2.5519	0.103553	97.535	2.57061	-	-		opx	53.076	0.245	0.87	0.032	21.218	0.808	22.978	1.491	0.048	-	100.766	65.8792		984.122	56.7224	2.51481
	Ts2-72	66.6954	0.81729	15.125	5.19226	0.0995944	1.11505	4.03101	4.76102	2.07403	0.089327	97.395	2.12269	-	-		opx	53.803	0.285	1.208	0	19.806	0.68	24.251	1.471	0	-	101.504	68.5831		1006.26	42.3359	1.87698
	Ts2-76	67.7844	0.819722	14.4638	5.18512	0.230133	0.999959	3.54466	4.48352	2.36447	0.124231	98.204	1.90963	-	-		opx	53.289	0.261	0.936	0	20.165	0.743	22.891	1.565	0.034	-	99.884	66.9301		1011.13	35.2872	1.56448
	Ts2-86	68.9252	0.899556	14.5246	3.95331	0.0802808	1.00351	3.344	4.62644	2.52679	0.116304	97.159	1.65066	-	-		opx	52.887	0.238	1.024	0.014	20.881	0.683	22.826	1.73	0.014	-	100.297	66.0896		975.604	25.6345	1.13652
	Ts2-88	69.2076	0.822477	13.9934	4.2103	0.147386	0.991507	3.15695	4.69884	2.65707	0.114405	97.024	1.85114	-	-		opx	53.321	0.307	0.969	0.004	20.904	0.732	22.887	1.68	0.012	-	100.816	66.1247		984.291	31.7282	1.40668
	Ts4-4	68.4354	0.768205	14.5214	4.43967	0.153021	1.01945	3.42745	4.57821	2.65718	-	96.719	1.88776	1.47	n.d.		opx	53.765	0.183	0.884	0	19.556	0.654	24.564	1.537	0.036	-	101.179	69.1305		999.41	33.8393	1.50028
	Ts4-5	67.2214	0.821757	14.9286	5.2127	0.0556076	1.24396	3.87297	4.18808	2.45497	-	97.109	2.06256	-	-		opx	53.519	0.221	0.836	0	19.184	0.703	24.115	1.635	0.059	-	100.272	69.1467		1014.44	40.8783	1.81236
	Ts4-36	69.3264	0.760649	14.4296	4.27284	0.0856633	0.96397	3.41827	4.14486	2.59776	-	96.891	2.95819	3.11	n.d.		opx	53.332	0.157	0.934	0	20.252	0.748	23.789	1.554	0	-	100.766	67.6821		978.089	72.2039	3.20119
	Ts4-52	71.4738	0.568628	13.858	3.65736	0.131457	0.724542	2.15324	4.43998	2.87269	0.120247	98.131	1.82049	-	-		opx	53.488	0.182	0.758	0.007	22.965	0.984	22.205	1.359	0.013	-	101.961	63.2876		958.691	29.5468	1.30997
	Ts4-56	68.9409	0.695125	14.4506	4.3014	0.159236	0.930916	3.36641	4.64029	2.4263	0.0888045	97.968	1.74042	-	-		opx	54.379	0.22	0.804	0	19.226	0.726	24.033	1.681	0.066	-	101.135	69.0272		1001.67	29.4362	1.30507
	Ts5b-5	66.7455	0.696298	15.7866	3.82442	0.127168	1.66048	4.78027	4.27368	2.10557	-	95.936	1.74549	-	-		opx	54.103	0.181	1.028	0.003	15.887	0.483	25.764	1.495	0.01	-	98.954	74.3016		1007.49	30.4271	1.349
	Ts5b-14	66.4188	0.625604	14.9857	5.40238	0.155117	1.74532	4.41621	4.25698	1.92201	0.0719085	97.346	1.70053	-	-		opx	54.012	0.17	0.94	0.053	18.886	0.587	24.324	1.545	0.03	-	100.547	69.6624		1023.04	29.6508	1.31458
	Ts5b-27	68.0258	0.696591	15.0303	4.09402	0.1556	1.51787	3.79725	4.32381	2.35872	-	97.044	2.43869	2.64	n.d.		opx	54.084	0.042	0.632	0.011	21.032	0.979	24.196	0.574	0.02	-	101.57	67.2248		968.389	51.3036	2.27457
	Ts5b-31	67.3084	0.674573	15.3714	4.43041	0.130397	1.50521	4.28051	4.09056	2.09867	0.109862	97.395	2.33416	-	-		opx	53.604	0.122	0.791	0.022	18.954	0.652	24.499	1.564	0.01	-	100.218	69.7379		992.689	49.6532	2.2014
	Ts5b-32	67.2044	0.756877	15.539	4.15924	0.115734	1.63359	4.22377	4.06502	2.20611	0.096274	97.638	2.22332	-	-		opx	54.119	0.177	0.939	0	18.573	0.589	25.235	1.396	0.062	-	101.09	70.7806		991.728	45.5725	2.02048
	Ts5b-37	67.3378	0.739908	15.1036	4.01325	0.119706	1.57475	4.43738	4.32387	2.25997	0.0897796	96.904	2.65658	-	-		opx	54.005	0.157	0.848	0	18.305	0.544	25.393	1.56	0.009	-	100.821	71.2084		985.084	61.01	2.70491
	Ts5b-41	68.0995	0.767121	14.4743	4.56664	0.188687	1.40536	3.86757	4.17689	2.45396	-	96.986	2.16604	-	-		opx	53.216	0.207	0.982	0	18.946	0.746	24.231	1.516	0.004	-	99.848	69.5142		1002.23	43.565	1.93147
	Ts5b-45	67.0299	0.803338	15.1638	4.78266	0.117283	1.47071	4.18483	4.1703	2.27716	-	96.348	2.22568	-	-		opx	53.069	0.185	1.205	0	17.774	0.614	25.547	1.448	0.013	-	99.855	71.9304		1011.89	46.689	2.06998
	Ts5b-109	66.3116	0.864307	15.9912	4.25251	0.0896242	1.58233	4.67488	4.16186	2.07166	-	97.072	2.50363	2.03	n.d.		opx	53.953	0.168	0.855	0.004	18.254	0.613	25.171	1.49	0.044	-	100.552	71.0854		989.703	56.1782	2.49069
	Ts5b-116	67.3372	1.05605	15.2883	3.9423	0.245616	1.46126	4.1278	4.17444	2.36704	-	96.492	2.35492	2.43	n.d.		opx	53.291	0.157	0.883	0.049	18.626	0.659	25.374	1.551	0.026	-	100.616	70.8352		985.098	49.6398	2.2008
	Ts5b-117	66.5419	0.632853	15.8849	4.72537	0.110775	1.60008	4.51921	4.0279	1.95702	-	97.495	2.41158	-	-		opx	54.456	0.136	0.811	0.016	18.036	0.567	25.42	1.383	0.04	-	100.865	71.5326		1005.67	53.908	2.39004
	Ts5w-9	69.2587	0.867961	14.6324	3.96053	0.182345	1.1618	3.05923	4.32209	2.45176	0.103155	95.972	1.9308	-	-		opx	53.402	0.264	1.011	0	20.05	0.93	23.669	1.135	0.03	-	100.491	67.7906		981.574	34.4726	1.52836
	Ts5w-14	71.5244	0.579474	13.6202	3.83812	0.0833702	0.673137	2.43729	4.42583	2.71416	0.103955	97.157	2.12423	-	-		opx	53.597	0.172	0.722	0	21.921	0.952	22.783	1.379	0	-	101.526	64.949		967.325	39.4374	1.74848
	Ts5w-18	66.9243	0.957245	15.5428	4.30242	0.050763	1.33123	3.98334	4.36251	2.4273	0.118102	96.527	1.94861	-	-		opx	53.494	0.179	1.105	0.019	18.822	0.55	25.445	1.535	0.017	-	101.166	70.6765		994.716	36.0327	1.59753
	Ts5w-31	66.5723	0.760472	15.5494	4.76742	0.170486	1.47445	4.14333	4.43058	2.03964	0.0919592	96.782	-	-	-		opx	53.515	0.177	0.986	0	19.081	0.726	24.679	1.484	0.015	-	100.663	69.7514		-	-	-
	Ts5w-41	69.7936	0.717135	14.3845	4.08553	0.140775	0.869131	3.14907	4.33137	2.52884	-	98.029	2.52564	-	-		opx	53.805	0.226	0.884	0.004	20.213	0.825	23.531	1.54	0	-	101.028	67.4854		980.453	54.987	2.43788
	ST01-04-2a	-	-	-	-	-	-	-	-	-	-	-	-	1.96245	27.1138		opx	-	-	-	-	-	-	-	-	-	-	-	-		-	-	-
	ST01-04-3a	-	-	-	-	-	-	-	-	-	-	-	-	2.21751	28.6711		opx	-	-	-	-	-	-	-	-	-	-	-	-		-	-	-
	ST02-01-13a	-	-	-	-	-	-	-	-	-	-	-	-	1.38092	n.d.		opx	-	-	-	-	-	-	-	-	-	-	-	-		-	-	-
	ST02-01-13b	-	-	-	-	-	-	-	-	-	-	-	-	1.03502	18.7618		opx	-	-	-	-	-	-	-	-	-	-	-	-		-	-	-
	ST02-04-5a	-	-	-	-	-	-	-	-	-	-	-	-	1.76915	n.d.		opx	-	-	-	-	-	-	-	-	-	-	-	-		-	-	-
	ST02-04-5b	-	-	-	-	-	-	-	-	-	-	-	-	2.12308	n.d.		opx	-	-	-	-	-	-	-	-	-	-	-	-		-	-	-
	ST02-04-5c	-	-	-	-	-	-	-	-	-	-	-	-	1.59198	n.d.		opx	-	-	-	-	-	-	-	-	-	-	-	-		-	-	-
	ST02-05-3a	-	-	-	-	-	-	-	-	-	-	-	-	1.59991	n.d.		opx	-	-	-	-	-	-	-	-	-	-	-	-		-	-	-
	ST02-05-3b	-	-	-	-	-	-	-	-	-	-	-	-	2.5056	n.d.		opx	-	-	-	-	-	-	-	-	-	-	-	-		-	-	-
	ST02-05-6a	-	-	-	-	-	-	-	-	-	-	-	-	1.64018	7.78668		opx	-	-	-	-	-	-	-	-	-	-	-	-		-	-	-
	ST02-05-6b	-	-	-	-	-	-	-	-	-	-	-	-	1.65267	n.d.		opx	-	-	-	-	-	-	-	-	-	-	-	-		-	-	-
	ST02-05-6c	-	-	-	-	-	-	-	-	-	-	-	-	1.58534	11.6195		opx	-	-	-	-	-	-	-	-	-	-	-	-		-	-	-
	ST02-05-6d	-	-	-	-	-	-	-	-	-	-	-	-	1.71319	n.d.		opx	-	-	-	-	-	-	-	-	-	-	-	-		-	-	-
	ST02-11-1c	-	-	-	-	-	-	-	-	-	-	-	-	1.61482	n.d.		opx	-	-	-	-	-	-	-	-	-	-	-	-		-	-	-
	Ts1-36	61.4927	0.547497	18.5664	5.0625	0.126589	2.34717	6.94762	3.49386	1.41569	-	94.795	3.15998	-	-		cpx	51.639	0.302	3.231	0.109	6.873	0.184	16.032	21.567	0.175	-	100.112	80.6155		1001.07	89.7471	3.97898
	Ts1-59	67.1473	0.765662	15.2966	5.01321	0.184133	0.96644	4.11647	4.19866	2.22	0.0915465	96.126	1.95872	-	-		cpx	51.639	0.341	1.985	0	9.744	0.408	14.832	20.676	0.244	-	99.869	73.0737		955.606	34.2489	1.51844
	Ts2-63	69.6087	0.760762	14.1019	4.31305	0.0556655	0.968992	3.14407	4.3584	2.57814	0.1103	97.008	2.49681	-	-		cpx	51.725	0.471	1.629	0.003	10.971	0.439	14.536	19.741	0.24	-	99.755	70.2578		943.151	50.9981	2.26102
	Ts4-15	68.3174	0.819706	14.8528	4.25648	0.113561	1.13768	3.70519	4.30191	2.39511	0.10014	96.864	2.22592	-	-		cpx	52.429	0.379	1.644	0.017	10.943	0.492	14.551	19.832	0.261	-	100.548	70.3326		964.006	43.3206	1.92064
	Ts4-20	68.2305	0.672848	15.2396	4.02068	0.15693	1.09133	3.68118	4.36838	2.43189	0.106671	97.496	1.90065	-	-		cpx	52.417	0.415	2.022	0.006	10.454	0.437	14.433	20.084	0.275	-	100.543	71.1106		962.48	32.6467	1.44741
	Ts4-203	68.4974	0.777371	14.1991	4.79946	0.15279	1.06437	3.68761	3.99525	2.6986	0.128013	96.865	-	-	-		cpx	51.804	0.506	1.661	0	9.865	0.409	14.707	20.551	0.215	-	99.718	72.6624		-	-	-
	Ts5b-58	70.1214	0.657262	13.8749	3.97458	0.0888751	1.20188	3.49713	4.11926	2.46473	-	96.765	-	-	-		cpx	51.762	0.37	1.562	0.024	10.36	0.495	14.702	20.03	0.265	-	99.57	71.6722		-	-	-
	ST01-05-3d	-	-	-	-	-	-	-	-	-	-	-	-	1.95092	n.d.		cpx	-	-	-	-	-	-	-	-	-	-	-	-		-	-	-
	ST01-05-4a	-	-	-	-	-	-	-	-	-	-	-	-	1.44567	10.0263		cpx	-	-	-	-	-	-	-	-	-	-	-	-		-	-	-
	ST02-01-4a	-	-	-	-	-	-	-	-	-	-	-	-	1.06943	n.d.		cpx	-	-	-	-	-	-	-	-	-	-	-	-		-	-	-
	ST02-01-4b	-	-	-	-	-	-	-	-	-	-	-	-	1.33103	n.d.		cpx	-	-	-	-	-	-	-	-	-	-	-	-		-	-	-
	ST02-01-18a	-	-	-	-	-	-	-	-	-	-	-	-	0.975261	12.562		cpx	-	-	-	-	-	-	-	-	-	-	-	-		-	-	-
	ST02-06-1b	-	-	-	-	-	-	-	-	-	-	-	-	0.913999	n.d.		cpx	-	-	-	-	-	-	-	-	-	-	-	-		-	-	-
	ST02-09-5a	-	-	-	-	-	-	-	-	-	-	-	-	0.754714	n.d.		cpx	-	-	-	-	-	-	-	-	-	-	-	-		-	-	-
	ST02-09-5b	-	-	-	-	-	-	-	-	-	-	-	-	2.08716	14.1606		cpx	-	-	-	-	-	-	-	-	-	-	-	-		-	-	-
	ST02-10-1a	-	-	-	-	-	-	-	-	-	-	-	-	1.49654	7.43215		cpx	-	-	-	-	-	-	-	-	-	-	-	-		-	-	-
	ST02-10-1b	-	-	-	-	-	-	-	-	-	-	-	-	2.01776	15.264		cpx	-	-	-	-	-	-	-	-	-	-	-	-		-	-	-
	ST02-10-3a	-	-	-	-	-	-	-	-	-	-	-	-	2.10886	8.58901		cpx	-	-	-	-	-	-	-	-	-	-	-	-		-	-	-
	ST02-10-3b	-	-	-	-	-	-	-	-	-	-	-	-	1.81126	10.7509		cpx	-	-	-	-	-	-	-	-	-	-	-	-		-	-	-
	ST02-10-3c	-	-	-	-	-	-	-	-	-	-	-	-	1.39316	n.d.		cpx	-	-	-	-	-	-	-	-	-	-	-	-		-	-	-
	ST02-10-5a	-	-	-	-	-	-	-	-	-	-	-	-	1.58699	6.87541		cpx	-	-	-	-	-	-	-	-	-	-	-	-		-	-	-
Vulcanian eruptions since 1955
	19751030m-6	68.0686	0.702167	13.6862	5.41947	0.16438	1.48754	4.04254	4.08414	2.26074	0.0842195	98.552	1.2975	-	-		opx	53.196	0.3	0.757	0	20.347	0.839	23.117	1.677	0	-	100.233	66.9487		1020.02	18.0108	0.798518
	19751030m-16	68.6631	0.834209	14.2492	3.9006	0.1321	1.38133	4.05975	4.08367	2.59	0.106096	96.139	1.50821	-	-		cpx	52.556	0.495	1.623	0.014	9.878	0.446	15.001	20.259	0.261	-	100.533	73.0278		988.79	22.3797	0.992213
	19780105m-3	68.7154	0.845391	13.8603	5.0457	0.138337	1.09952	3.50863	4.1542	2.5249	0.107595	97.588	1.40066	-	-		opx	52.297	0.279	1.009	0	20.519	0.753	23.243	1.456	0.07	-	99.626	66.8826		1009.38	20.2514	0.897855
	19780105m-9	66.3289	0.967882	14.9019	5.63047	0.114781	1.40839	4.22104	4.15072	2.17773	0.0982359	96.706	1.76485	-	-		opx	53.346	0.287	0.888	0	20.395	0.796	23.425	1.622	0.02	-	100.779	67.1889		1014.82	31.208	1.38362
	19780105t-63	67.3392	0.977706	14.6843	4.7619	0.0674638	1.39391	3.73957	4.45261	2.58334	-	96.348	-	-	-		opx	54.077	0.285	0.947	0	17.329	0.637	25.148	1.534	0.025	-	99.982	72.1241		-	-	-
	19780105t-64	65.051	0.949565	15.5514	5.74545	0.151471	1.51157	4.90034	4.22865	1.91062	-	95.728	-	-	-		opx	53.807	0.249	1.036	0	17.887	0.647	25.042	1.597	0.006	-	100.271	71.3963		-	-	-
	19781221m-6	67.0628	0.784439	14.5819	5.40219	0.195335	1.53891	3.81264	4.26326	2.25927	0.0992176	96.757	2.25133	-	-		opx	53.487	0.129	0.911	0.001	18.891	0.761	24.889	0.988	0.014	-	100.071	70.1399		1017.9	47.685	2.11414
	19781221m-100_2	68.1141	0.720823	13.9527	4.89049	0.15527	1.2144	3.37172	4.86684	2.61285	0.100771	97.25	1.78398	-	-		opx	53.385	0.246	0.814	0	19.962	0.672	23.904	1.635	0.013	-	100.631	68.1016		1006.55	30.7203	1.362
	19781221t-11	68.3652	0.739585	14.4095	4.40859	0.131183	1.33869	3.86836	3.96236	2.77654	-	96.811	-	-	-		cpx	52.278	0.414	2.031	0.076	9.343	0.334	15.139	20.312	0.26	-	100.187	74.2858		-	-	-
	19791118m-3	69.4845	0.691352	13.8771	4.71284	0.0939504	1.23055	3.7815	3.73351	2.30179	0.0929292	97.924	1.84193	-	-		cpx	51.853	0.456	1.458	0	11.398	0.511	13.992	19.692	0.27	-	99.63	68.6386		968.421	31.1241	1.3799
	19880203m-19	69.0061	0.201997	12.7532	5.77795	0.178851	1.27826	3.25299	4.708	2.72485	0.117831	95.051	0.848295	-	-		plag	53.11	-	28.9	-	0.91	-	-	11.89	4.46	-	99.27	59.5672		1014.4	8.07472	0.357997
	19880203m-46	68.1761	0.707918	15.1249	3.83675	0.177487	1.3773	4.1826	4.13392	2.18866	0.0943214	98.599	0.966108	-	-		opx	53.712	0.206	0.887	0.002	19.591	0.813	24.195	1.326	0.037	-	100.769	68.7682		989.213	9.94573	0.440949
	19880203m-50	70.8053	0.606778	14.1282	3.24499	0.0968804	1.08812	3.40815	3.99351	2.53317	0.0948409	98.059	1.05758	-	-		opx	53.157	0.235	0.855	0.001	21.261	0.907	22.474	1.632	0.018	-	100.54	65.3331		961.747	11.0547	0.490114
	19880203m-71	68.1464	0.831536	15.1449	3.29677	0.215733	1.53039	4.40582	4.13742	2.18468	0.106347	98.733	1.88514	-	-		opx	53.978	0.206	1.006	0.032	17.986	0.618	24.554	1.661	0	-	100.041	70.8789		978.393	33.1704	1.47063
	19880203m-25	70.37	0.567948	14.3808	3.05375	0.0895135	1.13898	3.66594	4.24315	2.386	0.103918	97.192	1.36026	-	-		cpx	52.71	0.192	1.176	0.004	9.253	0.356	15.125	20.653	0.272	-	99.741	74.4527		971.004	17.9569	0.796127
	19880203m-56	-	-	-	-	-	-	-	-	-	-	-	0.722979	-	-			-	-	-	-	-	-	-	-	-	-	-	-		-	-	-
	19950824m-6	67.2929	0.866797	14.4263	5.33359	0.106449	1.38282	3.63244	4.13123	2.70684	0.120642	98.639	1.54232	-	-		opx	53.462	0.205	1.103	0.011	19.065	0.559	24.262	1.55	0.021	-	100.238	69.4085		1027.91	24.9044	1.10415
	19950824t-5	64.6831	0.970047	15.4191	5.51233	0.119075	2.20083	5.32345	3.96744	1.80459	-	97.418	-	-	-		opx	53.507	0.238	1.083	0.001	17.372	0.496	24.745	1.687	0.013	-	99.142	71.7479		-	-	-
	19950824t-6	67.2519	0.925088	14.3522	4.91222	0.21791	1.30129	3.6099	4.95128	2.47821	-	97.288	-	-	-		opx	53.403	0.205	1.199	0	18.879	0.642	23.755	1.62	0.03	-	99.733	69.1677		-	-	-
aChemical compositions in wt%. Melt incluson compositions are normalized to total 100% on an anhydrous basis.
bTotal iron as FeO
cThe original value of electron microprobe analysis before normalized to 100%.
dTemperature and volatile saturation pressure were iteratively calculated using the mineral-melt thermometers (Putirka (2008) for orthopyroxene- and clinopyroxene-hosted melt inclusions and Waters and Lange (2015) for plagioclase-hosted melt inclusons) and the water solubility model (Zhang et al., 2007).
eConverted from H2O saturation pressure assuming lithostatic pressure and a crustal density of 2300 kg/m3 (Komazawa et al., 2008).

## Sheet: Supplementary Table3
Supplementary Table 3. Chemical compositions of plagioclase phenocryst rim and neighboring groundmass glass (wt%).
		Plagioclase rim (the outermost zone typically 20–30 μm in wdth)									Groundmass glass										Calculated melt H2O (wt%)d
																					Putirka (2008)			Waters & Lange (2015)
Sample ID		SiO2a	Al2O3	FeOb	CaO	Na2O	K2O	Total	An		SiO2	TiO2	Al2O3	FeOb	MgO	CaO	Na2O	K2O	Totalc		Tmin	Tmax	TMI	Tmin	Tmax	TMI
1471 eruption
	Bm_W04-1	55.49	27.89	0.55	10.3	5.11	0.22	99.56	52.6939		71.7018	0.674985	13.7758	3.72264	0.613622	2.47494	4.33627	2.69994	97.78		4.03169	2.19918	-	3.46355	2.03932	-
	Bm_W04-2	53.69	29.11	0.63	11.8	4.43	n.d.	99.66	59.5468		71.8027	0.649614	13.8043	3.56273	0.639464	2.4259	4.3849	2.73041	98.52		4.08587	2.2191	-	3.52629	2.1087	-
	Bm_W04-3	55.29	28.31	0.49	10.71	5.04	n.d.	99.84	54.0086		71.6413	0.658561	13.5968	3.92097	0.607903	2.45187	4.30598	2.81662	98.7		3.91501	2.07055	-	3.34621	1.9236	-
	Bm_W04-4	54.96	28.64	0.61	11.07	4.87	0.22	100.37	55.6769		72.1639	0.589705	13.7031	3.58821	0.549725	2.30885	4.32784	2.76862	100.05		3.89264	2.03332	-	3.44099	2.01964	-
	Bm_W04-5	55.61	28.4	0.45	10.74	5.1	n.d.	100.3	53.784		71.8493	0.605501	13.7828	3.64327	0.626026	2.41174	4.36166	2.71962	97.44		3.99206	2.14969	-	3.45667	2.03345	-
	Bm_W04-6	55.5	28.33	0.48	10.68	5.17	n.d.	100.16	53.3056		71.8658	0.656632	13.7489	3.51551	0.616224	2.51541	4.27316	2.80836	98.99		4.04339	2.21192	-	3.42854	2.00497	-
	Bm_W04-7	55.14	28.55	0.61	10.91	4.89	0.18	100.28	55.216		71.8788	0.606061	13.6667	3.72727	0.626263	2.41414	4.29293	2.78788	99		3.95219	2.10155	-	3.39803	1.97637	-
	Bm_W04-8	55.13	28.17	0.64	10.45	5.12	0.19	99.7	53.0054		72.0326	0.690935	13.5093	3.74343	0.608436	2.4853	4.12499	2.80499	96.97		3.95332	2.11705	-	3.33674	1.91321	-
	Bm_W04-9	53.76	29.06	0.51	11.57	4.53	n.d.	99.43	58.531		71.7347	0.625384	13.7687	3.75231	0.625384	2.41952	4.22391	2.85011	97.54		4.02834	2.16591	-	3.448	2.02954	-
	Bm_W04-10	55.76	27.78	0.63	10.16	5.29	0.17	99.79	51.4885		72.1131	0.651134	13.5416	3.51002	0.620612	2.44175	4.27307	2.84871	98.29		3.89795	2.06493	-	3.3023	1.87761	-
	Bm_W04-11	54.99	28.38	0.81	10.79	5.04	0.21	100.22	54.1934		71.6273	0.675539	13.8334	3.61968	0.695705	2.46017	4.31539	2.77274	99.18		4.04095	2.20088	-	3.44974	2.02691	-
	Bm_W04-12	55.7	28.01	0.67	10.43	5.31	0.22	100.34	52.0491		71.5669	0.776915	13.7524	3.59197	0.635657	2.50227	4.42942	2.74443	99.11		4.00918	2.17998	-	3.4312	2.00655	-
	Bm_W04-13	55.25	28.29	0.58	10.73	5.09	0.22	100.16	53.8096		71.8042	0.584265	13.831	3.57611	0.604412	2.41765	4.38199	2.80044	99.27		3.98362	2.14268	-	3.44445	2.02131	-
	Bm_W04-14	55.49	28.23	0.5	10.61	5.18	n.d.	100.01	53.0937		72.2521	0.690145	13.5187	3.51162	0.598802	2.35461	4.27281	2.80118	98.53		3.84468	1.9971	-	3.33449	1.91108	-
	Bm_W04-15	55.23	28.42	0.59	10.6	5.16	0.21	100.21	53.1666		71.9703	0.630338	13.7658	3.51769	0.640504	2.45018	4.33103	2.69418	98.36		4.03357	2.19738	-	3.46646	2.04263	-
	Bm_W04-16	56.27	27.94	0.48	10.17	5.37	0.23	100.46	51.138		71.7879	0.557753	13.7917	3.68117	0.628739	2.41355	4.33019	2.80905	98.61		3.95862	2.12892	-	3.38317	1.95789	-
	Bm_W04-17	55.42	28.37	0.49	10.93	4.94	0.18	100.33	55.0097		71.6377	0.66192	13.78	3.54027	0.621803	2.55742	4.34259	2.85829	99.71		4.06347	2.2269	-	3.43313	2.01116	-
	Bm_W04-18	55.06	28.52	0.67	10.81	5.07	0.19	100.32	54.092		71.828	0.681171	13.6641	3.71086	0.671004	2.44002	4.29036	2.71452	98.36		3.98648	2.14239	-	3.41535	1.99255	-
	Bm_W04-19	55.27	28.56	0.46	10.7	5.09	n.d.	100.08	53.74		71.9207	0.579268	13.8008	3.54675	0.670732	2.46951	4.16667	2.84553	98.4		4.04603	2.2106	-	3.41436	1.99121	-
	Bm_W04-20	55.23	28.34	0.69	10.89	5.04	0.2	100.39	54.4223		71.9033	0.644512	13.6455	3.63545	0.624371	2.4572	4.29003	2.7996	99.3		3.96879	2.12497	-	3.38932	1.96693	-
	Bm_W04-21	55.48	28.16	0.61	10.39	5.2	0.2	100.04	52.4755		71.8693	0.653266	13.7286	3.51759	0.643216	2.43216	4.34171	2.81407	99.5		3.95753	2.12183	-	3.38639	1.96225	-
	Bm_W04-22	55.06	28.65	0.62	11.15	4.86	0.19	100.53	55.9052		71.7025	0.669643	13.7683	3.69318	0.649351	2.41477	4.32224	2.78003	98.56		3.99222	2.13983	-	3.44456	2.02341	-
	Bm_W04-23	54.9	28.94	0.52	11.11	4.82	n.d.	100.29	56.0203		71.7444	0.653135	13.756	3.60732	0.633039	2.37138	4.46141	2.77331	99.52		3.93535	2.07769	-	3.43835	2.01738	-
	Bm_W04-24	56.62	28.13	0.57	10.19	5.37	0.2	101.08	51.1871		72.4677	0.645682	13.4988	3.52098	0.605327	2.32042	4.17676	2.76433	99.12		3.83861	1.99793	-	3.31986	1.89483	-
	Bm_W04-25	55.55	28.69	0.62	11.05	4.99	0.17	101.07	55.0307		72.1168	0.572117	13.5602	3.54311	0.63234	2.34869	4.4063	2.82044	99.63		3.84232	1.98443	-	3.33286	1.9113	-
	Bm_W04-26	56.18	28.45	0.46	10.59	5.3	0.17	101.15	52.4759		71.9395	0.70529	13.5919	3.53652	0.554156	2.48866	4.47355	2.71033	99.25		3.95188	2.11754	-	3.41004	1.98586	-
	Bm_W04-27	56.07	28.28	0.61	10.3	5.39	0.18	100.83	51.3625		71.8971	0.697837	13.538	3.73841	0.5483	2.33277	4.27674	2.97079	100.31		3.74714	1.90549	-	3.24069	1.81612	-
	Bm_W04-28	55.22	27.81	0.46	10.36	5.2	0.21	99.26	52.4034		71.8107	0.607964	13.6995	3.66805	0.587699	2.39133	4.45841	2.77637	98.69		3.89515	2.05497	-	3.38396	1.9598	-
	Bm_W04-29	54.9	28	0.6	10.65	4.94	0.19	99.28	54.3666		71.804	0.611185	13.7618	3.62636	0.600998	2.49567	4.27829	2.82164	98.17		4.03075	2.19299	-	3.43134	2.00875	-
	Bm_W04-30	55.86	27.84	0.52	10.14	5.29	0.21	99.86	51.4392		71.8128	0.629314	13.7536	3.68453	0.598863	2.51726	4.324	2.67966	98.52		4.06308	2.23992	-	3.45917	2.03386	-
	Bm_W04-31	55.38	28	0.61	10.38	5.19	0.18	99.74	52.4995		71.5796	0.734924	13.581	3.77529	0.694654	2.45646	4.44981	2.72828	99.33		3.91576	2.07598	-	3.34375	1.91981	-
	Bm_W04-32	55.28	28.26	0.56	10.7	4.99	0.18	99.97	54.2329		71.8295	0.614628	13.7062	3.59557	0.594141	2.46876	4.36386	2.82729	97.62		3.973	2.13183	-	3.40151	1.97893	-
	Bm_W04-33	55.64	27.68	0.68	10.2	5.33	n.d.	99.53	51.3984		71.5969	0.711093	13.7241	3.78911	0.639984	2.41772	4.33767	2.78342	98.44		3.93263	2.09967	-	3.37456	1.94953	-
	Bm_W04-34	55.42	28.13	0.64	10.55	5.14	0.21	100.09	53.1455		72.1166	0.657628	13.5269	3.6726	0.607042	2.32699	4.33023	2.76204	98.84		3.82025	1.96914	-	3.33573	1.91238	-
	Bm_W04-35	54.92	28.78	0.62	10.98	4.86	0.19	100.35	55.5261		71.9681	0.676563	13.7029	3.51409	0.656367	2.43361	4.31182	2.73654	99.03		4.00889	2.15922	-	3.44832	2.02679	-
	Bm_W04-36	55.33	28.34	0.63	10.6	5.07	0.19	100.16	53.6045		71.853	0.562136	13.7623	3.77434	0.652479	2.42923	4.15579	2.81068	99.62		4.00257	2.16348	-	3.40226	1.97902	-
	Bm_W04-37	54.15	28.6	0.54	11.22	4.71	n.d.	99.22	56.8302		72.3279	0.569511	13.6683	3.47808	0.569511	2.24753	4.27133	2.86789	98.33		3.83097	1.96131	-	3.39101	1.971	-
	Bm_W04-38	56.31	27.15	0.58	9.73	5.55	0.21	99.53	49.2084		72.5802	0.559796	13.6997	3.33842	0.549618	2.14758	4.16285	2.96183	98.25		3.70649	1.86573	-	3.2815	1.85502	-
	Bm_W04-39	55.72	28.3	0.56	10.54	5.16	n.d.	100.28	53.0252		71.9939	0.598681	13.79	3.5515	0.608828	2.35413	4.25165	2.85134	98.55		3.92587	2.08402	-	3.39983	1.97611	-
	Bm_W04-40	55.04	28.43	0.63	10.85	4.91	0.21	100.07	54.9786		71.8997	0.546227	13.8479	3.6314	0.586688	2.39733	4.37993	2.7109	98.86		4.01466	2.16752	-	3.50328	2.08103	-
	Bm_W04-41	54.97	28.69	0.54	11.07	4.78	0.21	100.26	56.1367		71.7822	0.697111	13.7503	3.59669	0.687007	2.50556	4.27359	2.70762	98.98		4.09827	2.25215	-	3.4848	2.06373	-
	Bm_W04-42	55.51	27.87	0.67	10.47	5.25	0.18	99.95	52.4281		72.0422	0.649944	13.659	3.63563	0.599167	2.30527	4.28557	2.82319	98.47		3.83385	1.98751	-	3.35198	1.92791	-
	Bm_W04-43	55.33	27.74	0.62	10.43	5.16	0.19	99.47	52.7638		71.8536	0.613434	13.6796	3.60904	0.623658	2.5253	4.28382	2.81157	97.81		4.01685	2.1868	-	3.38511	1.96122	-
	Bm_W04-44	55.31	28.63	0.57	10.96	4.96	n.d.	100.43	54.9775		71.9745	0.626832	13.7499	3.59923	0.576281	2.31524	4.39794	2.76008	98.91		3.89333	2.03728	-	3.44444	2.02241	-
	Bm_W04-45	55.68	28.19	0.47	10.56	5.14	0.22	100.26	53.1691		72.1134	0.582856	13.6469	3.56748	0.572807	2.41182	4.33122	2.77359	99.51		3.93112	2.09017	-	3.39437	1.97082	-
	Bm_W04-46	55.18	28.44	0.55	10.8	4.99	0.19	100.15	54.4637		72.2731	0.590151	13.6345	3.47985	0.600326	2.35043	4.21245	2.85918	98.28		3.89095	2.04003	-	3.36353	1.94126	-
	Bm_W04-47	55.87	27.97	0.55	10.16	5.27	0.18	100	51.5831		71.9148	0.617038	13.7739	3.50318	0.636943	2.41839	4.34912	2.78662	100.48		3.97008	2.13856	-	3.40363	1.97865	-
1779 eruption
	An_E1-1	54.3	29.18	0.61	11.47	4.7	n.d.	100.26	57.422		71.9951	0.758802	13.8203	3.77378	0.718333	2.6204	3.58155	2.73169	98.84		4.16221	2.15287	-	3.41144	1.8814	-
	An_E1-2	54.53	29.21	0.63	11.55	4.64	n.d.	100.56	57.9053		71.8882	0.726246	14.0508	3.68166	0.706072	2.59229	3.63123	2.72342	99.14		4.2283	2.21921	-	3.50601	1.97614	-
	An_E1-3	56.17	28.09	0.68	10.41	5.22	0.19	100.76	52.4277		70.9829	0.697767	14.0251	3.9673	0.777512	2.80104	4.11683	2.63158	100.32		4.21107	2.2368	-	3.43358	1.89845	-
	An_E1-4	55.93	28.54	0.6	10.83	5.12	n.d.	101.02	53.8941		70.8413	0.802166	13.9176	3.93061	0.802166	2.86774	4.36178	2.47669	99.73		4.22428	2.24209	-	3.47746	1.94364	-
	An_E1-5	55.4	29.12	0.72	11.32	4.97	0.18	101.71	55.7264		70.597	0.675474	14.1552	3.92371	0.814543	2.8211	4.39058	2.62243	100.67		4.24374	2.2534	-	3.49747	1.96545	-
	An_E1-6	54.37	28.8	0.66	11.14	4.83	0.18	99.98	56.0357		71.271	0.728597	13.8434	3.81502	0.779194	2.56021	4.39182	2.61081	98.82		3.98611	1.96807	-	3.3783	1.84709	-
	An_E1-7	54.16	28.92	0.56	11.34	4.71	n.d.	99.69	57.091		71.0459	0.715673	14.0783	3.83396	0.848584	2.86269	3.90553	2.70933	97.81		4.33689	2.3472	-	3.48023	1.94963	-
	An_E1-8	54.3	29.18	0.62	11.61	4.58	n.d.	100.29	58.3482		71.1044	0.789605	14.1329	3.83808	0.749625	2.68866	4.10795	2.58871	100.05		4.26252	2.25349	-	3.5682	2.03872	-
	An_E1-9	54.31	29.36	0.64	11.81	4.61	n.d.	100.73	58.6044		70.7278	0.767134	13.9195	3.9568	0.797416	2.93732	4.2899	2.60422	99.07		4.29167	2.2922	-	3.48263	1.95386	-
	An_E1-11	53.95	29.33	0.64	11.59	4.59	n.d.	100.1	58.2532		70.8869	0.688521	13.8013	4.07975	0.801562	2.90823	4.21334	2.62049	97.31		4.23678	2.235	-	3.41513	1.8862	-
	An_E1-12	54.74	29.53	0.74	11.52	4.65	n.d.	101.18	57.7894		70.7742	0.788022	13.9775	3.82191	0.817573	2.89598	4.32427	2.60047	101.52		4.27821	2.28064	-	3.4923	1.96256	-
	An_E1-13	55.11	29.52	0.67	11.54	4.68	n.d.	101.52	57.6748		70.7549	0.769075	13.985	3.87573	0.809553	2.86379	4.33111	2.61081	98.82		4.25292	2.25352	-	3.48205	1.95222	-
	An_E1-14	55.21	28.4	0.53	10.87	4.86	0.2	100.07	55.2774		70.732	0.807673	13.8415	4.03836	0.777385	2.85714	4.35134	2.59465	99.05		4.15578	2.16396	-	3.41046	1.87832	-
	An_E1-15	56	29.04	0.53	11.12	5.02	n.d.	101.71	55.0386		70.7027	0.735961	13.9732	4.00242	0.796451	2.89344	4.32503	2.57082	99.19		4.23933	2.2547	-	3.46592	1.93329	-
	An_E1-16	54.56	29.5	0.58	11.95	4.54	n.d.	101.13	59.2599		70.5711	0.744018	13.9956	4.02172	0.824452	2.78504	4.42389	2.63422	99.46		4.20375	2.18902	-	3.46064	1.93274	-
	An_E1-17	55.87	28.76	0.73	11.17	5.04	n.d.	101.57	55.0512		70.9407	0.697181	13.8325	4.05173	0.767909	2.60685	4.30433	2.79883	98.97		3.93869	1.9289	-	3.27405	1.7422	-
	An_E1-18	57.89	29.15	0.65	10.39	5.48	0.21	103.77	51.1661		70.6362	0.75594	14.0291	3.95641	0.785392	2.74887	4.52582	2.56234	101.86		4.11472	2.1376	-	3.41938	1.88327	-
	An_E1-19	54.4	28.81	0.6	11.35	4.77	0.18	100.11	56.8022		70.9862	0.75626	13.5718	3.98569	0.807358	2.81042	4.4047	2.67757	97.85		4.02276	2.01318	-	3.26981	1.73988	-
	An_E1-20	54.49	28.39	0.65	10.89	4.81	0.19	99.42	55.5783		70.6824	0.892766	13.8635	4.13545	0.769625	2.8117	4.22781	2.61673	97.45		4.14723	2.15195	-	3.41688	1.88499	-
	An_E1-21	54.31	28.75	0.58	11.54	4.67	n.d.	99.85	57.727		70.6122	0.785714	13.9898	4.07143	0.785714	2.82653	4.32653	2.60204	98		4.22309	2.22029	-	3.48074	1.95097	-
	An_E1-22	53.09	29.28	0.72	11.99	4.23	n.d.	99.31	61.0351		70.7591	0.728939	13.9331	3.86338	0.812246	2.85328	4.35281	2.69707	96.03		4.26227	2.24461	-	3.45261	1.92688	-
	An_E1-23	54.15	28.72	0.53	11.22	4.69	0.17	99.48	56.9345		71.0038	0.779247	13.9034	3.927	0.799754	2.77863	4.18333	2.62483	97.53		4.18721	2.18504	-	3.43684	1.90632	-
	An_E1-24	54.39	28.86	0.6	11.46	4.71	n.d.	100.02	57.3486		70.7322	0.748382	13.9867	4.00485	0.869741	2.72047	4.23746	2.70024	98.88		4.14836	2.13927	-	3.3986	1.8687	-
	An_E1-25	53.91	28.62	0.6	11.2	4.6	0.19	99.12	57.3653		72.2029	0.777255	13.2338	3.7431	0.613622	2.28063	4.21354	2.93516	97.78		3.49439	1.43682	-	3.05302	1.52456	-
	An_E1-26	53.6	28.91	0.57	11.32	4.56	n.d.	98.96	57.8389		71.048	0.758119	13.9228	3.82133	0.860568	2.75587	4.25161	2.5817	97.61		4.20716	2.19817	-	3.45339	1.92382	-
	An_E1-27	54.73	28.78	0.66	11.11	4.86	n.d.	100.14	55.8166		70.9421	0.662917	13.9413	3.94737	0.803536	2.71193	4.46967	2.52109	99.56		4.12744	2.12324	-	3.448	1.91629	-
	An_E1-28	54.37	28.6	0.74	11.24	4.71	n.d.	99.66	56.8739		70.5484	0.797899	14.1501	3.9996	0.676699	2.8078	4.3733	2.6462	99.01		4.2238	2.22814	-	3.54091	2.00998	-
	An_E1-29	54.43	28.85	0.78	11.27	4.72	n.d.	100.05	56.8872		70.6711	0.770733	13.8732	4.22362	0.781009	2.82602	4.21334	2.64104	97.31		4.17127	2.17086	-	3.40955	1.8791	-
	An_E1-30	53.55	29.12	0.63	11.69	4.43	n.d.	99.42	59.321		71.3908	0.855223	13.4189	4.07249	0.804317	2.68784	4.18448	2.58603	98.22		4.00598	1.97406	-	3.28636	1.75918	-
	An_E1-31	56.34	28.15	0.66	10.14	5.34	0.18	100.81	51.2042		71.0573	0.776583	13.9486	3.90283	0.716846	2.6583	4.30108	2.63839	100.44		4.04987	2.06764	-	3.38332	1.84732	-
	An_E1-32	54.91	28.8	0.5	11.13	4.88	n.d.	100.22	55.7597		70.9464	0.795431	13.8487	3.97716	0.75464	2.90638	4.18111	2.59025	98.06		4.23152	2.24398	-	3.44834	1.91652	-
	An_E1-33	55.02	28.33	0.57	10.71	4.96	0.21	99.8	54.4057		70.6669	0.780458	14.0787	3.83134	0.760186	2.82789	4.53071	2.52382	98.66		4.21198	2.2264	-	3.51972	1.9863	-
	An_E2-1	54.46	27.99	0.6	10.89	4.89	n.d.	98.83	55.1707		71.1863	0.692936	13.6312	4.01282	0.806702	2.74072	4.31275	2.61661	96.69		4.02529	2.02119	-	3.29383	1.76203	-
	An_E2-2	54.85	28.79	0.63	11.38	4.75	0.18	100.58	56.97		70.7241	0.648101	13.9241	4.10127	0.779747	2.83544	4.31392	2.67342	98.75		4.17672	2.17723	-	3.40706	1.87673	-
	An_E2-3	54.69	28.88	0.64	11.36	4.73	0.18	100.48	57.0303		70.4814	0.76698	13.957	4.11747	0.837622	2.90645	4.25875	2.67434	99.09		4.2352	2.24076	-	3.4236	1.89326	-
	An_E2-4	53.91	28.87	0.68	11.64	4.51	n.d.	99.61	58.7845		71.4957	0.673813	13.5273	3.89995	0.86779	2.68504	4.24706	2.60337	97.95		4.03777	2.01012	-	3.28666	1.75886	-
	An_E2-5	55.5	28.62	0.6	11.11	4.93	n.d.	100.76	55.4637		70.8797	0.782426	14.0335	3.94222	0.762363	2.74852	4.26322	2.58802	99.69		4.187	2.19198	-	3.48668	1.9544	-
	An_E2-6	55.09	28.47	0.6	11	4.89	n.d.	100.05	55.4191		70.6104	0.905392	13.9064	3.96745	0.844354	2.78739	4.38454	2.5941	98.3		4.13593	2.13812	-	3.41622	1.88421	-
	An_E2-7	55.78	28.63	0.76	10.92	5.1	n.d.	101.19	54.1969		71.1006	0.745141	13.9462	3.83647	0.745141	2.69862	4.27953	2.64827	99.31		4.09775	2.10373	-	3.41268	1.8794	-
	An_E2-9	57.65	27.96	0.66	10	5.67	0.23	102.17	49.3578		71.4783	0.655671	13.8613	3.78035	0.788854	2.6944	4.02623	2.71489	97.61		4.09442	2.12605	-	3.29376	1.75648	-
	An_E2-10	54.54	28.69	0.69	11.28	4.69	n.d.	99.89	57.0653		71.3476	0.809963	13.901	3.88782	0.75934	2.71337	3.98907	2.59188	98.77		4.20038	2.19575	-	3.4737	1.94312	-
	An_E2-11	54	28.7	0.68	11.34	4.59	n.d.	99.31	57.722		70.9388	0.765306	13.9796	3.94898	0.714286	2.58163	4.36735	2.70408	98		4.02676	2.00542	-	3.42127	1.89174	-
	An_E2-12	54.37	28.27	0.68	11.03	4.73	0.19	99.27	56.3065		71.1911	0.662859	13.8589	3.99755	0.683255	2.65144	4.31369	2.64124	98.06		4.0463	2.03639	-	3.40198	1.87095	-
	An_E2-13	52.38	29.99	0.7	12.68	3.88	n.d.	99.63	64.3619		70.9065	0.781647	13.9478	3.91838	0.801949	2.8322	4.22292	2.58857	98.51		4.40235	2.36976	-	3.55395	2.03204	-
	An_E2-14	54.12	28.51	0.62	11.1	4.73	0.18	99.26	56.462		70.8278	0.771208	13.9332	3.97943	0.760925	2.77635	4.28792	2.66324	97.25		4.14782	2.14729	-	3.4247	1.89374	-
	An_E2-16	53.82	28.53	0.49	11.36	4.69	n.d.	98.89	57.2383		70.9072	0.713558	13.8226	4.01631	0.835882	2.89501	4.17941	2.62997	98.1		4.22929	2.23199	-	3.40353	1.87348	-
	An_E2-17	53.55	29.23	0.58	11.63	4.44	n.d.	99.43	59.1423		70.5562	0.740208	14.0125	3.86553	0.822453	2.92999	4.47209	2.60101	97.27		4.30059	2.29773	-	3.50649	1.9783	-
	An_E2-18	53.62	28.93	0.75	11.56	4.53	n.d.	99.39	58.51		70.8876	0.712541	13.9251	3.98005	0.885586	2.87052	4.1022	2.6364	98.24		4.29078	2.28815	-	3.44179	1.913	-
	An_E2-19	54.29	28.83	0.5	11.39	4.61	0.17	99.79	57.7233		70.6687	0.85758	13.8948	3.87953	0.86779	2.84839	4.41041	2.57274	97.95		4.21039	2.20563	-	3.44852	1.9189	-
1914 eruption
	Ts_E1-1	52.68	29.84	0.92	12.5	3.9	n.d.	99.84	63.9148		69.7372	0.842041	14.0509	4.46383	0.994217	3.11454	4.18992	2.60728	98.57		4.31146	1.5718	-	3.37363	1.35247	-
	Ts_E1-2	53.3	30.39	0.72	12.78	4.06	n.d.	101.25	63.4974		70.0761	0.831497	13.4242	4.78862	1.08195	3.13564	4.07734	2.58465	99.82		4.11051	1.35608	-	3.11489	1.09441	-
	Ts_E1-3	53.85	28.69	0.61	11.64	4.48	0.18	99.45	58.9462		70.73	0.823249	13.5489	4.39397	0.902599	2.66812	4.07657	2.85658	100.82		3.71058	0.948788	-	2.9941	0.967015	-
	Ts_E1-4	54.51	28.76	0.78	11.4	4.58	0.19	100.22	57.9039		69.9063	0.745292	14.0498	4.43146	0.976936	3.01138	4.17968	2.69916	99.29		4.10255	1.3926	-	3.25126	1.22122	-
	Ts_E1-5	54.65	28.44	0.6	10.99	4.88	0.19	99.75	55.4472		71.1658	0.868499	13.5179	4.18923	0.796976	2.82007	3.92357	2.71789	97.87		3.83	1.11175	-	3.0844	1.05181	-
	Ts_E1-6	54.74	29.26	0.72	11.64	4.56	n.d.	100.92	58.5172		69.9386	0.871632	13.9956	4.35816	0.901347	2.92195	4.35816	2.65452	100.96		4.01879	1.29319	-	3.26889	1.23971	-
	Ts_E1-7	54.83	29.74	0.77	12.13	4.48	n.d.	101.95	59.9402		70.4867	0.722529	13.7883	4.20472	0.943302	2.99047	4.20472	2.65931	99.65		4.06381	1.33315	-	3.21199	1.18525	-
	Ts_E1-8	54.03	28.68	0.78	11.39	4.52	n.d.	99.4	58.2037		70.3271	0.802519	14.0085	4.03291	0.883787	3.04754	4.24624	2.65136	98.44		4.13318	1.42638	-	3.31603	1.28612	-
	Ts_E1-9	54.69	28.53	0.59	11.22	4.78	n.d.	99.81	56.4679		70.0918	0.828013	13.6772	4.48923	1.04749	3.0427	4.29968	2.52394	100.24		4.00533	1.29374	-	3.15826	1.12672	-
	Ts_E1-10	53.58	29.37	0.81	11.84	4.46	n.d.	100.06	59.4657		70.0775	0.885401	13.7237	4.38676	0.905524	3.10896	4.31633	2.59583	99.39		4.06692	1.3457	-	3.23381	1.20627	-
	Ts2f-9	52.02	29.54	0.75	12.46	3.86	n.d.	98.63	64.0785		69.5907	0.690882	14.1212	4.61635	1.01539	3.25552	4.13483	2.57511	95.53		-	-	3.59879	-	-	2.75223
	Ts2f-15	53.22	29.18	0.77	11.78	4.38	n.d.	99.33	59.7791		70.9442	0.832487	13.5939	4.15228	0.93401	2.85279	4.12183	2.56853	98.5		-	-	3.18735	-	-	2.55835
	Ts2f-23	52.38	28.61	0.64	11.51	4.27	n.d.	97.41	59.8332		69.7344	0.847103	14.0661	4.40284	1.01443	3.21063	4.28781	2.43673	95.62		-	-	2.8877	-	-	2.30479
	Ts2f-41	52	28.88	0.68	11.98	4.09	n.d.	97.63	61.8128		70.0518	0.703934	14.0062	4.28571	0.993789	3.08489	4.29607	2.57764	96.6		4.23538	1.50496	-	3.33742	1.31299	-
	Ts4f-11	53.84	29.45	0.73	11.78	4.46	n.d.	100.26	59.3432		69.8713	0.917523	14.3812	4.1488	1.02723	3.13154	4.00918	2.51321	100.27		-	-	2.50765	-	-	2.04593
	Ts4f-15	54.18	29.72	0.74	11.74	4.53	n.d.	100.91	58.8846		69.618	0.812193	13.9577	4.7027	1.05284	3.16856	4.24145	2.44661	99.73		-	-	2.37269	-	-	1.90227
	Ts4f-38	52.69	28.55	0.62	11.63	4.31	n.d.	97.8	59.8583		69.5998	0.754243	14.1735	4.66164	1.00566	3.26838	4.04358	2.49319	95.46		-	-	2.4549	-	-	1.94667
	Ts_E4-1	52.45	29.99	0.72	12.98	3.82	n.d.	99.96	65.2506		69.2891	0.828674	14.1573	4.48283	1.14816	3.26478	4.32308	2.50599	100.16		4.47171	1.73507	-	3.44112	1.42193	-
	Ts_E4-3	54.59	28.64	0.73	11.16	4.7	0.17	99.99	56.7508		69.156	0.890026	14.3223	4.6445	1.00256	3.34527	4.13299	2.50639	97.75		4.38748	1.72172	-	3.47325	1.44033	-
	Ts_E4-4	54.38	29.21	0.78	11.83	4.48	n.d.	100.68	59.3374		69.567	0.767134	14.091	4.55234	1.03967	3.38145	4.15868	2.44272	99.07		4.40137	1.71564	-	3.43514	1.40623	-
	Ts_E4-5	53.41	29.82	0.74	12.18	4.22	n.d.	100.37	61.4644		69.1809	0.820087	13.9617	4.70791	1.13395	3.52334	4.2523	2.41976	98.77		4.43699	1.74116	-	3.4043	1.37894	-
	Ts_E4-8	55.88	28.62	0.74	10.87	5.08	0.18	101.37	54.1805		68.864	0.796291	14.2022	4.71727	1.11884	3.44723	4.3544	2.49975	99.21		4.32341	1.67392	-	3.35856	1.32288	-
	Ts_E4-13	53.34	29.69	0.67	12.1	4.15	n.d.	99.95	61.7042		68.7525	0.860672	14.1657	4.82989	1.16444	3.34143	4.37424	2.51114	98.76		4.37177	1.66077	-	3.38966	1.36478	-
	Ts_E4-15	55.32	28.27	0.71	10.58	5.04	0.2	100.12	53.7051		69.57	0.813743	13.9642	4.64135	1.04481	3.3052	4.15913	2.50151	99.54		4.22531	1.56571	-	3.28276	1.24683	-
	Ts_E4-17	54.42	28.57	0.64	11.19	4.59	0.18	99.59	57.3967		69.61	0.786035	13.9649	4.54267	1.08207	3.23601	4.28746	2.49081	97.96		4.2224	1.52983	-	3.30325	1.27222	-
	Ts_E4-18	55.26	28.32	0.65	10.89	4.93	0.21	100.26	54.9691		69.5015	0.869653	13.9953	4.58085	1.0719	3.22581	4.26737	2.48761	98.89		4.19613	1.51959	-	3.29532	1.26098	-
	Ts_E4-19	54.43	29.34	0.68	11.64	4.55	0.19	100.83	58.5704		70.1401	0.804609	13.9565	4.25151	0.963544	3.19857	4.09258	2.59263	100.67		4.23783	1.54106	-	3.32546	1.29599	-
	Ts_E4-20	54.88	29.71	0.74	11.95	4.53	n.d.	101.81	59.3131		69.448	0.891884	13.9233	4.93509	1.12972	3.1315	4.01348	2.527	100.91		4.20866	1.49409	-	3.26647	1.23837	-
	Ts_E4-21	53.81	30.14	0.74	12.63	4.18	n.d.	101.5	62.5434		69.4662	0.812763	14.0979	4.6759	0.90307	3.17078	4.39494	2.47843	99.66		4.30142	1.57439	-	3.4429	1.41914	-
	Ts_E4-22	53.68	29.27	0.68	11.87	4.37	n.d.	99.87	60.0168		69.5634	0.799344	13.9783	4.58086	1.06579	3.25886	4.23242	2.52101	97.58		4.27928	1.57296	-	3.33341	1.30612	-
	Ts_E4-23	52.92	29.44	0.66	12.07	4.24	n.d.	99.33	61.137		68.708	0.813835	14.5371	4.61851	1.1292	3.46897	4.27263	2.45168	98.3		4.58833	1.90608	-	3.59548	1.56855	-
	Ts_E4-24	52.63	30.18	0.72	12.8	3.99	n.d.	100.32	63.9356		69.1104	0.777542	14.1573	4.69555	1.17136	3.4333	4.23104	2.42351	99.03		4.54136	1.82788	-	3.47551	1.45384	-
	Ts_E4-25	54.14	28.85	0.65	11.33	4.65	n.d.	99.62	57.3832		69.8859	0.804808	13.8957	4.3806	1.10024	3.15811	4.31948	2.45518	98.16		4.18091	1.47962	-	3.28573	1.25478	-
	Ts_E4-26	54.18	29.07	0.76	11.73	4.53	n.d.	100.27	58.8639		69.2517	0.854959	14.0113	4.65701	1.17683	3.52042	4.08369	2.44418	99.42		4.43031	1.75455	-	3.38717	1.35778	-
	Ts_E4-27	53.34	30.27	0.79	12.58	4.02	n.d.	101	63.3612		69.4296	0.724273	13.6002	4.78825	1.2373	3.42018	4.36576	2.43436	99.41		4.29892	1.56804	-	3.21929	1.19808	-
	Ts_E4-29	55.87	28.09	0.63	10.7	5.11	0.24	100.64	53.6425		69.8928	0.758495	14.1687	4.22735	0.920307	3.14523	4.32848	2.55866	98.88		4.18893	1.52317	-	3.35109	1.31478	-
	Ts_E4-30	53.92	29.21	0.73	11.81	4.49	n.d.	100.16	59.2427		69.5407	0.886382	14.0512	4.42184	1.04754	3.24335	4.22039	2.58864	99.28		4.26445	1.56462	-	3.33931	1.3108	-
	Ts_E4-33	54.06	29	0.74	11.63	4.48	n.d.	99.91	58.9254		69.3386	0.897358	14.2065	4.51704	1.0486	3.22646	4.21456	2.55092	99.18		4.31059	1.61523	-	3.404	1.37465	-
	Ts_E4-34	53.92	29.4	0.73	11.83	4.44	0.18	100.5	59.5536		69.4972	0.777464	14.1963	4.35178	1.11066	3.31179	4.32149	2.43336	99.04		4.39782	1.7045	-	3.45035	1.42174	-
	Ts_E4-41	52.95	29.6	0.66	12.2	4.16	n.d.	99.57	61.8417		69.5421	0.868765	13.7469	4.73222	1.10384	3.2502	4.24162	2.51431	97.84		4.22583	1.49844	-	3.25404	1.23009	-
	Ts_E4-42	52.52	29	0.66	12.09	4.13	n.d.	98.4	61.7988		69.7293	0.757026	14.0724	4.33475	1.08887	3.27699	4.14809	2.59255	96.43		4.3707	1.65959	-	3.36684	1.34218	-
	Ts_E4-43	53.37	28.82	0.7	11.74	4.42	n.d.	99.05	59.4784		69.0926	0.836172	14.091	4.7796	1.09425	3.42727	4.2428	2.43625	96.87		4.38987	1.70284	-	3.41713	1.38856	-
	Ts5f-1	52.59	28.63	0.72	11.67	4.27	0.17	98.05	60.1645		69.3532	0.940277	13.6702	4.87704	1.19859	3.39946	4.05042	2.51085	96.78		-	-	2.42438	-	-	1.80695
	Ts5f-22	52.65	29.55	0.75	12.39	4.11	n.d.	99.45	62.4896		69.9699	0.803213	13.7751	4.72892	1.11446	3.16265	3.95582	2.48996	99.6		-	-	1.65348	-	-	1.32595
	Ts5f-35	52.8	28.98	0.55	11.54	4.36	n.d.	98.23	59.3936		70.475	0.790033	13.3698	4.76046	1.13441	2.67396	4.11223	2.68409	98.73		-	-	2.13602	-	-	1.72898
	Ts5f-40	53.04	28.11	0.66	11.41	4.4	n.d.	97.62	58.8992		68.9698	0.767714	14.099	4.67891	1.21382	3.41322	4.3573	2.50026	96.39		-	-	2.52779	-	-	1.92525
	Ts5f-48	53.09	28.82	0.74	11.46	4.43	n.d.	98.54	58.8406		69.204	0.840078	14.3223	4.54871	1.08595	3.23737	4.33357	2.42803	97.61		-	-	3.58757	-	-	2.8377
	Ts_E5W-1	-	-	-	-	-	-	-	-		69.0693	0.809757	14.2157	4.6786	1.11966	3.47896	4.11876	2.50925	100.03		-	-	-	-	-	-
	Ts_E5W-2	-	-	-	-	-	-	-	-		69.5908	0.893492	14.2959	4.38623	0.923952	3.23891	4.11209	2.55864	98.49		-	-	-	-	-	-
	Ts_E5W-3	52.89	28.9	0.93	11.89	4.2	n.d.	98.81	61.0052		69.9969	0.90733	13.5488	4.77113	1.05006	3.19095	4.00652	2.52829	98.09		4.14867	1.42047	-	3.18872	1.16372	-
	Ts_E5W-6	-	-	-	-	-	-	-	-		69.4815	0.896404	14.1693	4.43109	0.977895	3.34114	4.1255	2.57716	98.17		-	-	-	-	-	-
	Ts_E5W-7	-	-	-	-	-	-	-	-		69.2425	0.850719	14.3812	4.5473	1.04314	3.21045	4.16245	2.56228	98.74		-	-	-	-	-	-
	Ts_E5W-8	53.7	27.94	0.79	10.79	4.79	n.d.	98.01	55.4533		-	-	-	-	-	-	-	-	-		-	-	-	-	-	-
	Ts_E5W-9	55.36	28.39	0.7	10.58	5.04	n.d.	100.07	53.7051		-	-	-	-	-	-	-	-	-		-	-	-	-	-	-
	Ts_E5W-11	52.07	28.82	0.57	11.77	4.15	n.d.	97.38	61.0487		70.0254	0.742247	13.8078	4.58566	1.06762	3.17234	4.18912	2.40976	98.35		4.25806	1.53407	-	3.31891	1.29331	-
	Ts_E5W-12	53.33	28.66	0.7	11.56	4.46	n.d.	98.71	58.8875		69.1194	0.958011	14.0135	4.80024	1.14146	3.33265	4.19894	2.43579	98.12		4.31926	1.62501	-	3.36428	1.33507	-
	Ts_E5W-16	52.66	29.01	0.76	11.98	4.16	n.d.	98.57	61.4114		69.6886	0.722426	14.0822	4.61945	1.11925	3.24583	3.99878	2.5234	98.28		4.39318	1.68289	-	3.37662	1.35121	-
	Ts_E5B-21	53	28.61	0.77	11.39	4.35	n.d.	98.12	59.1332		-	-	-	-	-	-	-	-	-		-	-	-	-	-	-
	Ts_E5B-22	52.89	28.08	0.51	11.08	4.51	n.d.	97.07	57.585		-	-	-	-	-	-	-	-	-		-	-	-	-	-	-
	Ts_E5B-24	52.83	28.27	0.74	11.32	4.42	n.d.	97.58	58.5974		-	-	-	-	-	-	-	-	-		-	-	-	-	-	-
	Ts_E5B-25	51.03	29.38	0.81	12.28	3.83	n.d.	97.33	63.923		-	-	-	-	-	-	-	-	-		-	-	-	-	-	-
	Ts_E5B-29	52.12	28.49	0.63	11.56	4.16	n.d.	96.96	60.5623		-	-	-	-	-	-	-	-	-		-	-	-	-	-	-
Vulcanian eruptions since 1955
	19780105t-2	53.36	28.22	0.66	12.35	4.41	n.d.	99	60.7472		68.8718	0.953846	13.6103	5.52821	0.892308	3.71282	4.04103	2.38974	97.5		3.3661	1.73177	-	2.57078	1.38333	-
	19780105t-7	53.54	28.03	0.72	12.07	4.55	n.d.	98.91	59.4479		68.8232	0.893407	13.586	5.20641	1.1604	3.66605	4.21031	2.4543	97.38		3.29742	1.66158	-	2.43446	1.24631	-
	19780105t-11	53.66	28.43	0.75	12.49	4.43	n.d.	99.76	60.9079		70.7277	0.895674	13.1603	4.54962	0.814249	3.05344	4.18321	2.61578	98.25		2.87468	1.20091	-	2.26479	1.07852	-
	19780105t-16	53.56	28.46	0.88	12.57	4.31	n.d.	99.78	61.7108		70.0102	1.04188	12.9213	5.2809	0.755873	3.01328	4.20838	2.76813	97.9		2.6558	0.970011	-	2.09247	0.907548	-
	19780105t-18	53.28	28.42	0.62	12.51	4.29	n.d.	99.12	61.7076		68.962	0.881238	13.0341	5.56409	1.26038	3.66841	4.0373	2.59248	97.59		3.10571	1.4504	-	2.15603	0.970844	-
	19780105t-19	54.37	27.97	0.76	12.25	4.46	n.d.	99.81	60.2835		69.1098	0.837076	13.7811	4.8285	1.07187	3.44018	4.29767	2.63373	97.96		3.2357	1.5902	-	2.43294	1.24554	-
	19780105t-22	53.52	28.83	0.75	12.64	4.44	n.d.	100.18	61.1383		69.3771	0.838703	13.1124	5.2061	1.24783	3.5696	4.13215	2.51611	97.77		3.122	1.46631	-	2.21258	1.02668	-
	19780105t-26	53.9	28.52	0.71	12.35	4.44	n.d.	99.92	60.5854		68.4253	0.892857	13.4233	5.63109	1.18709	3.81494	4.19034	2.43506	98.56		3.29129	1.6534	-	2.39077	1.20377	-
	19780105t-30	53.77	28.27	0.62	12.4	4.48	n.d.	99.54	60.4676		69.0303	0.878717	13.569	4.9249	1.25677	3.61704	4.29141	2.4318	97.87		3.30847	1.66504	-	2.42408	1.23687	-
	19950824t-1	49.8	30.96	0.72	15.4	2.72	n.d.	99.6	75.7799		71.0787	0.847025	12.838	4.5719	0.785794	3.03092	4.22492	2.62272	97.99		3.23646	1.49931	-	2.31989	1.14877	-
	19950824t-3	54.09	28.46	0.62	12.31	4.62	n.d.	100.1	59.5544		68.3364	0.971463	13.7624	5.23173	1.14349	3.86561	4.31087	2.37806	98.82		3.42638	1.80134	-	2.57114	1.38266	-
	19950824t-5	54.62	27.63	0.78	11.68	4.8	n.d.	99.51	57.3508		69.9591	0.839304	13.0399	5.2303	0.962129	3.24463	4.09417	2.6305	97.7		2.84568	1.19104	-	2.12187	0.932996	-
	19950824t-24	53.93	28.06	0.7	12.19	4.5	n.d.	99.38	59.9517		67.807	0.993547	13.3873	6.02274	1.25986	4.0971	4.00492	2.42753	97.63		3.36044	1.7362	-	2.39829	1.21067	-
	19950824t-25	53.61	27.39	0.71	11.86	4.59	n.d.	98.16	58.8122		68.2151	0.910232	13.5489	5.48232	1.19272	4.11174	4.05943	2.4796	95.58		3.4138	1.79984	-	2.4636	1.27478	-
	19950824t-28	50.8	30.44	0.82	14.86	3.1	n.d.	100.02	72.5953		64.3851	1.11709	13.3442	7.43374	2.20372	5.42297	4.01137	2.08185	98.47		3.99101	2.35089	-	2.59286	1.41739	-
	19950824t-30	54.24	28.07	0.83	12.11	4.62	n.d.	99.87	59.1592		68.4426	0.81808	13.5188	5.46068	1.24757	3.88588	4.18243	2.44401	97.79		3.34137	1.71411	-	2.40491	1.2166	-
	19950824t-33	54.21	28.02	0.86	12.15	4.52	n.d.	99.76	59.7662		67.7924	0.798281	14.2258	5.20929	1.18719	4.10398	4.20632	2.47672	97.71		3.6591	2.05256	-	2.7237	1.5349	-
	19950824t-37	52.8	29.48	0.71	13.56	3.94	n.d.	100.49	65.5399		65.794	0.737895	14.6265	5.65046	2.02163	5.12484	4.02305	2.02163	98.93		4.33097	2.73983	-	3.07654	1.8921	-
	20100116-10	54.78	27.15	0.8	11.54	4.73	n.d.	99	57.4151		67.8802	1.32938	12.5371	6.81051	1.0635	3.97791	3.8143	2.58718	97.79		2.86082	1.22626	-	2.01048	0.822039	-
	20100116-21	53.83	27.16	1.08	12.15	4.32	n.d.	98.54	60.8495		69.0986	1.2108	12.4909	6.13681	0.983132	3.48753	3.94287	2.64928	96.63		2.73418	1.06515	-	1.96834	0.783042	-
	20100116-29	51.94	28.54	1.09	13.02	3.81	n.d.	98.4	65.3797		68.6555	1.00136	12.5795	6.52968	1.02222	3.77595	3.75509	2.68071	95.87		2.99842	1.32763	-	2.04793	0.866691	-
	20100116-31	54.6	27.41	0.75	11.47	4.7	n.d.	98.93	57.422		69.0892	0.997122	12.6439	6.01357	1.07936	3.69038	3.87541	2.61102	97.28		2.8702	1.22764	-	2.00459	0.816175	-
	20100116-34	53.01	28.28	0.83	12.61	4.19	n.d.	98.92	62.4503		69.1547	1.01925	12.4472	6.16699	1.07073	3.66519	3.79903	2.67682	97.13		2.85221	1.18527	-	1.95585	0.772076	-
	20100116-35	51.55	28.33	0.91	13.16	3.78	n.d.	97.73	65.7995		69.1691	1.15577	12.3803	6.17451	1.09329	3.65473	3.79009	2.58226	96.04		2.9387	1.25672	-	2.01516	0.834468	-
	20100116-36	53.28	27.59	0.93	11.91	4.39	n.d.	98.1	59.988		68.9956	1.22687	12.4246	6.39426	1.0917	3.44146	3.72219	2.70326	96.18		2.68841	1.0194	-	1.87138	0.685641	-
aChemical compositions in wt%. Glass compositions are normalized to total 100% on an anhydrous basis.
bTotal iron as FeO
cThe original value of electron microprobe analysis before normalized to total 100%.
dMelt H2O contents calculated by the plagioclase-melt hygrometers of Putirka (2008) and Waters and Lange (2015). When a plagioclase phenocryst contains melt inclusions from which temperature is estimated, the estimated temperature (TMI) was used for the calculation. For phenocryst rim-groundmass glass pairs lacking melt inclusions for temperature estimation, we applied the maximum and minimum est…
